# Supplementary material for: Development and Characterization of Innovative Nifurtimox Formulations as Therapeutic Alternative for Chagas Disease
Source: Trop Med Infect Dis. 2025 Feb 7;10(2):50. doi: 10.3390/tropicalmed10020050 (PMC11860281; doi:10.3390/tropicalmed10020050)
Supplement: Supplementary file 1 [file tropicalmed-10-00050-s001.zip]

Archive with 1 entries (1 files):
- tropicalmed-3422161-supplementary.pdf
